# Supplementary material for: Whole-genome sequencing of Listeria innocua recovered from retail milk and dairy products in Egypt
Source: Front Microbiol. 2023 May 10;14:1160244. doi: 10.3389/fmicb.2023.1160244 (PMC10206011; doi:10.3389/fmicb.2023.1160244)
Supplement: Supplementary file 1 [file Table_1.XLSX]

## Sheet: Table S1
Table S1. Metadata of the publicly available genomes (n=260) of Listeria innocua from NCBI database
Biosample	Host	Country	Year
SAMN04543108	Animal	Italy	2010 - 2015
SAMN13450483	Animal	U.S	2016-2020
SAMN17814128	Animal	U.S	2016-2020
SAMN17814130	Animal	U.S	2016-2020
SAMN17814131	Animal	U.S	2016-2020
SAMN17814136	Animal	U.S	2016-2020
SAMN17814141	Animal	U.S	2016-2020
SAMN17814270	Animal	U.S	2016-2020
SAMN17814276	Animal	U.S	2016-2020
SAMN17814357	Animal	U.S	2016-2020
SAMN17814392	Animal	U.S	2016-2020
SAMN17814417	Animal	U.S	2016-2020
SAMN17814420	Animal	U.S	2016-2020
SAMN17814425	Animal	U.S	2016-2020
SAMN17814427	Animal	U.S	2016-2020
SAMN17814429	Animal	U.S	2016-2020
SAMN17814475	Animal	U.S	2016-2020
SAMN17814476	Animal	U.S	2016-2020
SAMN17814485	Animal	U.S	2016-2020
SAMN17815010	Animal	U.S	2016-2020
SAMN17815019	Animal	U.S	2016-2020
SAMN17815024	Animal	U.S	2016-2020
SAMN17815025	Animal	U.S	2016-2020
SAMN17815027	Animal	U.S	2016-2020
SAMN17815044	Animal	U.S	2016-2020
SAMN17815081	Animal	U.S	2016-2020
SAMN17815102	Animal	U.S	2016-2020
SAMN17815105	Animal	U.S	2016-2020
SAMN10929245	Animal	U.S	2016-2020
SAMN10929239	Animal	U.S	2016-2020
SAMN10929247	Animal	U.S	2016-2020
SAMN10929251	Animal	U.S	2016-2020
SAMN10929256	Animal	U.S	2016-2020
SAMN12261714	Animal	U.S	2016-2020
SAMN06309913	Animal	U.S	2016-2020
SAMN10983833	Animal	U.S	2016-2020
SAMN17815123	Animal	U.S	2016-2020
SAMN10929221	Animal	U.S	2016-2020
SAMN10929255	Animal	U.S	2016-2020
SAMN10929219	Animal	U.S	2016-2020
SAMN10929234	Animal	U.S	2016-2020
SAMN12261708	Animal	U.S	2016-2020
SAMN12356784	Animal	U.S	2016-2020
SAMN17815129	Animal	U.S	2016-2020
SAMN10983586	Animal	U.S	2016-2020
SAMN03381197	Enviroment	Austria	2010 - 2015
SAMN03381211	Enviroment	Austria	2010 - 2015
SAMN10147596	Enviroment	Australia	2010 - 2015
SAMN10147597	Enviroment	Australia	2010 - 2015
SAMN10147598	Enviroment	Australia	2010 - 2015
SAMN10147599	Enviroment	Australia	2010 - 2015
SAMN10147600	Enviroment	Australia	2010 - 2015
SAMN10147601	Enviroment	Australia	2010 - 2015
SAMN10147602	Enviroment	Australia	2010 - 2015
SAMN10147603	Enviroment	Australia	2010 - 2015
SAMN10147604	Enviroment	Australia	2010 - 2015
SAMN10147605	Enviroment	Australia	2010 - 2015
SAMN10147606	Enviroment	Australia	2010 - 2015
SAMN10147607	Enviroment	Australia	2010 - 2015
SAMN10147608	Enviroment	Australia	2010 - 2015
SAMN10147609	Enviroment	Australia	2010 - 2015
SAMN10147610	Enviroment	Australia	2010 - 2015
SAMN10147611	Enviroment	Australia	2010 - 2015
SAMN09500343	Enviroment	U.K	> 2010
SAMN12374552	Enviroment	U.K	2016-2020
SAMN14418423	Enviroment	U.K	2016-2020
SAMN11268670	Enviroment	U.S	> 2010
SAMN11268705	Enviroment	U.S	> 2010
SAMN01909076	Enviroment	U.S	> 2010
SAMN14078552	Enviroment	U.S	2010 - 2015
SAMN14078553	Enviroment	U.S	2010 - 2015
SAMN02769797	Enviroment	U.S	2016-2020
SAMN08283965	Enviroment	U.S	2016-2020
SAMN15950353	Enviroment	U.S	2016-2020
SAMN15950356	Enviroment	U.S	2016-2020
SAMN15950357	Enviroment	U.S	2016-2020
SAMN15950358	Enviroment	U.S	2016-2020
SAMN15950367	Enviroment	U.S	2016-2020
SAMN15950368	Enviroment	U.S	2016-2020
SAMN15950369	Enviroment	U.S	2016-2020
SAMN15950375	Enviroment	U.S	2016-2020
SAMN15950378	Enviroment	U.S	2016-2020
SAMN15950386	Enviroment	U.S	2016-2020
SAMN15950395	Enviroment	U.S	2016-2020
SAMN10485194	Enviroment	U.S	2016-2020
SAMN11582699	Enviroment	U.S	2016-2020
SAMN11582705	Enviroment	U.S	2016-2020
SAMN14390022	Enviroment	U.S	2016-2020
SAMN14390053	Enviroment	U.S	2016-2020
SAMN14390084	Enviroment	U.S	2016-2020
SAMN14390085	Enviroment	U.S	2016-2020
SAMN14390086	Enviroment	U.S	2016-2020
SAMN14390087	Enviroment	U.S	2016-2020
SAMN10485195	Enviroment	U.S	2016-2020
SAMN14390088	Enviroment	U.S	2016-2020
SAMN14390089	Enviroment	U.S	2016-2020
SAMN14390090	Enviroment	U.S	2016-2020
SAMN14390091	Enviroment	U.S	2016-2020
SAMN14390092	Enviroment	U.S	2016-2020
SAMN14390093	Enviroment	U.S	2016-2020
SAMN14390094	Enviroment	U.S	2016-2020
SAMN14390095	Enviroment	U.S	2016-2020
SAMN14390096	Enviroment	U.S	2016-2020
SAMN14390166	Enviroment	U.S	2016-2020
SAMN14390167	Enviroment	U.S	2016-2020
SAMN14390168	Enviroment	U.S	2016-2020
SAMN14390169	Enviroment	U.S	2016-2020
SAMN14390227	Enviroment	U.S	2016-2020
SAMN14390228	Enviroment	U.S	2016-2020
SAMN14390230	Enviroment	U.S	2016-2020
SAMN14390365	Enviroment	U.S	2016-2020
SAMN14390366	Enviroment	U.S	2016-2020
SAMN14390377	Enviroment	U.S	2016-2020
SAMN14390381	Enviroment	U.S	2016-2020
SAMN14390382	Enviroment	U.S	2016-2020
SAMN14390383	Enviroment	U.S	2016-2020
SAMN14390384	Enviroment	U.S	2016-2020
SAMN14390385	Enviroment	U.S	2016-2020
SAMN14390386	Enviroment	U.S	2016-2020
SAMN14390399	Enviroment	U.S	2016-2020
SAMN14390400	Enviroment	U.S	2016-2020
SAMN14691218	Enviroment	U.S	2016-2020
SAMN15950444	Enviroment	U.S	2016-2020
SAMN15950451	Enviroment	U.S	2016-2020
SAMN15950454	Enviroment	U.S	2016-2020
SAMN15950455	Enviroment	U.S	2016-2020
SAMN15950458	Enviroment	U.S	2016-2020
SAMN15950459	Enviroment	U.S	2016-2020
SAMN15950462	Enviroment	U.S	2016-2020
SAMN15950467	Enviroment	U.S	2016-2020
SAMN11082428	Enviroment	U.S	2016-2020
SAMN11082615	Enviroment	U.S	2016-2020
SAMN11082620	Enviroment	U.S	2016-2020
SAMN12523705	Enviroment	U.S	2016-2020
SAMN12523708	Enviroment	U.S	2016-2020
SAMN12525448	Enviroment	U.S	2016-2020
SAMN12525614	Enviroment	U.S	2016-2020
SAMN12561460	Enviroment	U.S	2016-2020
SAMN12588173	Enviroment	U.S	2016-2020
SAMN12588254	Enviroment	U.S	2016-2020
SAMN12660059	Enviroment	U.S	2016-2020
SAMN12799286	Enviroment	U.S	2016-2020
SAMN12799320	Enviroment	U.S	2016-2020
SAMN12799325	Enviroment	U.S	2016-2020
SAMN14331100	Enviroment	U.S	2016-2020
SAMN14331111	Enviroment	U.S	2016-2020
SAMN14331115	Enviroment	U.S	2016-2020
SAMN14331116	Enviroment	U.S	2016-2020
SAMN14331121	Enviroment	U.S	2016-2020
SAMN14331124	Enviroment	U.S	2016-2020
SAMN14487858	Enviroment	U.S	2016-2020
SAMN04417899	Food	Italy	> 2010
SAMN04530873	Food	Italy	> 2010
SAMN04543073	Food	Italy	> 2010
SAMN04599867	Food	Italy	2010 - 2015
SAMN04599875	Food	Italy	2010 - 2015
SAMN04599968	Food	Italy	2010 - 2015
SAMN04331273	Food	Canada	> 2010
SAMN04331277	Food	Canada	> 2010
SAMN12370801	Food	Paraguay	2010 - 2015
SAMN12370802	Food	Paraguay	2010 - 2015
SAMN13663829	Food	ND	2016-2020
SAMN14892123	Food	South Korea	2016-2020
SAMN11604718	Food	South Africa	2016-2020
SAMN10066971	Food	U.K	2016-2020
SAMN10068748	Food	U.K	2016-2020
SAMN12374540	Food	U.K	2016-2020
SAMN12374541	Food	U.K	2016-2020
SAMN12374543	Food	U.K	2016-2020
SAMN12374544	Food	U.K	2016-2020
SAMN12374546	Food	U.K	2016-2020
SAMN12374553	Food	U.K	2016-2020
SAMN12374704	Food	U.K	2016-2020
SAMN12375443	Food	U.K	2016-2020
SAMN10075820	Food	U.K	2016-2020
SAMN12374465	Food	U.K	2016-2020
SAMN12374542	Food	U.K	2016-2020
SAMN12374549	Food	U.K	2016-2020
SAMN12374550	Food	U.K	2016-2020
SAMN12374702	Food	U.K	2016-2020
SAMN12374464	Food	U.K	2016-2020
SAMN12374555	Food	U.K	2016-2020
SAMN12567568	Food	U.K	2016-2020
SAMN12692977	Food	U.K	2016-2020
SAMN14113781	Food	U.K	2016-2020
SAMN14113797	Food	U.K	2016-2020
SAMN14113801	Food	U.K	2016-2020
SAMN14464424	Food	U.K	2016-2020
SAMN14505895	Food	U.K	2016-2020
SAMN17153928	Food	U.K	2016-2020
SAMN17153930	Food	U.K	2016-2020
SAMN17153933	Food	U.K	2016-2020
SAMN17265727	Food	U.K	2016-2020
SAMN04263682	Food	Jamaica	2010 - 2015
SAMN13663825	Food	U.S	2010 - 2015
SAMN17815089	Food	U.S	2010 - 2015
SAMEA104167173	Food	U.S	2016-2020
SAMN09788313	Food	U.S	2016-2020
SAMN10461405	Food	U.S	2016-2020
SAMEA4820776	Human	France	> 2010
SAMEA5850898	Human	U.S	2016-2020
SAMEA3138320	ND	Others	2010 - 2015
SAMN07411324	ND	U.S	> 2010
SAMN01909077	ND	U.S	2016-2020
SAMN03760840	ND	U.S	2016-2020
SAMN03761676	ND	U.S	2016-2020
SAMN03761677	ND	U.S	2016-2020
SAMN03761678	ND	U.S	2016-2020
SAMN03761681	ND	U.S	2016-2020
SAMN03761682	ND	U.S	2016-2020
SAMN03761736	ND	U.S	2016-2020
SAMN04195168	ND	U.S	2016-2020
SAMN04195169	ND	U.S	2016-2020
SAMN13941775	ND	U.S	2016-2020
SAMN13941777	ND	U.S	2016-2020
SAMN13941778	ND	U.S	2016-2020
SAMN13941779	ND	U.S	2016-2020
SAMN13941780	ND	U.S	2016-2020
SAMN13941781	ND	U.S	2016-2020
SAMN13941782	ND	U.S	2016-2020
SAMN17815070	ND	U.S	2016-2020
SAMN17815073	ND	U.S	2016-2020
SAMN17815083	ND	U.S	2016-2020
SAMN17815084	ND	U.S	2016-2020
SAMEA6498950	Enviroment	Egypt	2016-2020
SAMEA6498949	Enviroment	Egypt	2016-2020
SAMEA6498948	Animal	Egypt	2016-2020
SAMEA6498947	Enviroment	Egypt	2016-2020
SAMEA6498946	Enviroment	Egypt	2016-2020
SAMEA6498945	Enviroment	Egypt	2016-2020
SAMEA6498944	Enviroment	Egypt	2016-2020
SAMEA6498943	Food	Egypt	2016-2020
SAMEA6498942	Food	Egypt	2016-2020
SAMEA6498941	Enviroment	Egypt	2016-2020
SAMEA6498940	Enviroment	Egypt	2016-2020
SAMEA6498939	Food	Egypt	2016-2020
SAMEA6498938	Food	Egypt	2016-2020
SAMEA6498937	Food	Egypt	2016-2020
SAMEA6498936	Food	Egypt	2016-2020
SAMEA6498935	Food	Egypt	2016-2020
SAMEA6498934	Enviroment	Egypt	2016-2020
SAMEA6498933	Enviroment	Egypt	2016-2020
SAMEA6498932	Food	Egypt	2016-2020
SAMEA6498931	Food	Egypt	2016-2020
SAMEA6498930	Food	Egypt	2016-2020
SAMEA6498929	Food	Egypt	2016-2020
SAMEA6498928	Food	Egypt	2016-2020
SAMEA6498927	Enviroment	Egypt	2016-2020
SAMEA6498926	Food	Egypt	2016-2020
SAMEA6498925	Food	Egypt	2016-2020
SAMEA6498924	Food	Egypt	2016-2020
SAMEA6498923	Animal	Egypt	2016-2020
SAMEA6498922	Animal	Egypt	2016-2020
SAMEA6498921	Food	Egypt	2016-2020
SAMEA6498920	Food	Egypt	2016-2020
SAMEA6498919	Food	Egypt	2016-2020
SAMEA6498918	Food	Egypt	2016-2020
SAMEA6498917	Animal	Egypt	2016-2020
SAMEA6498916	Animal	Egypt	2016-2020
SAMEA6498915	Food	Egypt	2016-2020

## Sheet: Table S2
Table S2. MLST sequence types (STs) and allelic profiles of the closely related NCBI Listeria innocua (n=56) to our isolates
Isolate ID	Source	Sequence type (ST)	abcZ	bglA	cat	dapE	dat	ldh	lhkA
SAMN03761677	ND	ST-188	169	140	169	203	132	338	134
SAMN03761678	ND	ST-188	169	140	169	203	132	338	134
SAMN03761681	ND	ST-188	169	140	169	203	132	338	134
SAMN04195169	ND	ST-1577	260	73	247	320	211	473	227
SAMN06309913	Animals	ST-1008	173	140	173	208	136	341	138
SAMN09788313	Food	ST-1577	260	73	247	320	211	473	227
SAMN10075820	Food	ST-1085	188	157	182	223	136	353	148
SAMN10147601	Enviroment	ST-1577	260	73	247	320	211	473	227
SAMN10929245	Animals	ST-1008	173	140	173	208	136	341	138
SAMN11582699	Enviroment	ST-1008	173	140	173	208	136	341	138
SAMN12370801	Food	ST-1085	188	157	182	223	136	353	148
SAMN12374550	Food	ST-1085	188	157	182	223	136	353	148
SAMN12374702	Food	ST-1085	188	157	182	223	136	353	148
SAMN12561460	Enviroment	ST-1008	173	140	173	208	136	341	138
SAMN13941778	ND	ST-188	169	140	169	203	132	338	134
SAMN13941779	ND	ST-188	169	140	169	203	132	338	134
SAMN13941780	ND	ST-188	169	140	169	203	132	338	134
SAMN13941781	ND	ST-188	169	140	169	203	132	338	134
SAMN14331115	Enviroment	UT	507	140	73	628	378	341	448
SAMN14331121	Enviroment	UT	507	140	73	628	378	341	448
SAMN14390053	Enviroment	UT	604	73	182	753	453	808	227
SAMN14390084	Enviroment	UT	70	67	628	780	65	188	545
SAMN14390085	Enviroment	UT	648	183	644	320	23	188	545
SAMN14390086	Enviroment	UT	628	73	623	190	211	188	387
SAMN14390087	Enviroment	UT	623	572	618	190	464	832	541
SAMN14390088	Enviroment	UT	248	73	627	779	195	188	227
SAMN14390089	Enviroment	UT	625	217	620	774	23	188	543
SAMN14390090	Enviroment	UT	630	21	626	777	211	836	227
SAMN14390091	Enviroment	UT	622	73	617	772	464	353	540
SAMN14390092	Enviroment	UT	624	73	619	773	211	833	542
SAMN14390093	Enviroment	UT	604	217	425	320	466	837	227
SAMN14390094	Enviroment	UT	633	21	629	781	467	839	387
SAMN14390095	Enviroment	UT	630	21	665	777	492	836	227
SAMN14390096	Enviroment	UT	655	218	651	320	484	341	554
SAMN14390166	Enviroment	UT	70	21	617	698	136	188	227
SAMN14390167	Enviroment	UT	188	73	617	320	136	341	542
SAMN14390168	Enviroment	UT	36	21	617	698	136	839	227
SAMN14390169	Enviroment	UT	660	600	73	811	464	353	562
SAMN14390365	Enviroment	ST-2789	169	140	496	203	132	338	134
SAMN14487858	Enviroment	ST-1085	188	157	182	223	136	353	148
SAMN15950356	Enviroment	ST-1008	173	140	173	208	136	341	138
SAMN15950358	Enviroment	UT	36	140	628	190	136	341	387
SAMN15950378	Enviroment	ST-1008	173	140	173	208	136	341	138
SAMN15950395	Enviroment	ST-1577	260	73	247	320	211	473	227
SAMN15950444	Enviroment	UT	36	140	628	190	136	341	227
SAMN15950451	Enviroment	ST-1008	173	140	173	208	136	341	138
SAMN17153928	Food	ST-1085	188	157	182	223	136	353	148
SAMN17265727	Food	ST-1085	188	157	182	223	136	353	148
SAMN17814475	Animals	ST-1008	173	140	173	208	136	341	138
SAMN17814476	Animals	ST-1008	173	140	173	208	136	341	138
SAMN17814485	Animals	ST-1485	248	218	237	295	195	456	214
SAMN17815024	Animals	ST-1008	173	140	173	208	136	341	138
SAMN17815044	Animals	ST-1008	173	140	173	208	136	341	138
SAMN17815070	ND	ST-1008	173	140	173	208	136	341	138
SAMN17815073	ND	ST-1008	173	140	173	208	136	341	138
SAMN17815084	ND	ST-1008	173	140	173	208	136	341	138
UT denotes Untypeable

## Sheet: Table S3
Table S3. Single nucleotide polymorphism (SNP) matrix showing number of SNP differences between isolates from this study and closely related NCBI Listeria innocua (n=56) isolates
Snps	LI-32	LI-33	LI-34	LI-35	LI-36	reference	SAMN03761677	SAMN03761678	SAMN03761681	SAMN04195169	SAMN06309913	SAMN09788313	SAMN10075820	SAMN10147601	SAMN10929245	SAMN11582699	SAMN12370801	SAMN12374550	SAMN12374702	SAMN12561460	SAMN13941778	SAMN13941779	SAMN13941780	SAMN13941781	SAMN14331115	SAMN14331121	SAMN14390053	SAMN14390084	SAMN14390085	SAMN14390086	SAMN14390087	SAMN14390088	SAMN14390089	SAMN14390090	SAMN14390091	SAMN14390092	SAMN14390093	SAMN14390094	SAMN14390095	SAMN14390096	SAMN14390166	SAMN14390167	SAMN14390168	SAMN14390169	SAMN14390365	SAMN14487858	SAMN15950356	SAMN15950358	SAMN15950378
LI-32	0	8	3	1	4	19542	18041	18085	18109	18909	18607	18913	538	18923	18591	18615	473	422	1089	18623	18026	18060	18044	18017	18311	18317	18816	18934	19126	18994	17722	18901	19086	18929	18154	19064	18980	19024	19017	19069	18510	18554	18511	17354	17987	466	18612	18158	18606
LI-33	8	0	9	7	10	19548	18045	18089	18113	18915	18613	18919	542	18929	18597	18621	477	426	1093	18629	18030	18064	18048	18021	18317	18323	18822	18940	19130	18998	17726	18907	19090	18933	18158	19068	18986	19028	19021	19075	18514	18560	18515	17358	17991	470	18618	18162	18612
LI-34	3	9	0	2	3	19543	18042	18086	18110	18912	18610	18916	539	18926	18594	18618	474	423	1090	18626	18027	18061	18045	18018	18314	18320	18819	18937	19127	18995	17723	18904	19087	18930	18155	19065	18983	19025	19018	19072	18511	18557	18512	17355	17988	467	18615	18159	18609
LI-35	1	7	2	0	3	19543	18040	18084	18108	18910	18608	18914	537	18924	18592	18616	472	421	1088	18624	18025	18059	18043	18016	18312	18318	18817	18935	19125	18993	17721	18902	19085	18928	18153	19063	18981	19023	19016	19070	18509	18555	18510	17353	17986	465	18613	18157	18607
LI-36	4	10	3	3	0	19542	18041	18085	18109	18912	18610	18916	540	18926	18594	18618	475	424	1091	18626	18026	18060	18044	18017	18313	18319	18819	18937	19127	18995	17722	18904	19087	18930	18155	19065	18982	19025	19018	19072	18510	18557	18511	17355	17987	468	18615	18159	18609
reference	19542	19548	19543	19543	19542	0	19400	19348	18914	18734	19224	18850	19084	19278	19294	19563	19299	19204	18533	19456	19700	19709	19700	19701	19259	19501	19580	19380	19551	19413	19273	19244	19282	19218	19461	19463	19410	19307	19281	19317	19537	19483	19540	19586	19665	19236	19605	19557	19599
SAMN03761677	18041	18045	18042	18040	18041	19400	0	414	680	18503	17344	18574	17737	18778	17416	17589	17906	17855	17781	17488	306	539	502	459	15982	16162	18924	18912	18870	18772	18050	18839	19003	19076	18086	19004	18907	18939	18923	18878	18583	18719	18588	17915	625	17816	17632	17005	17627
SAMN03761678	18085	18089	18086	18084	18085	19348	414	0	632	18459	17344	18579	17706	18837	17426	17622	17904	17767	17750	17517	586	377	588	569	16043	16211	18946	18977	18915	18822	18103	18901	19045	19121	18146	19062	18963	19000	18971	18948	18600	18751	18605	17908	719	17850	17661	17027	17656
SAMN03761681	18109	18113	18110	18108	18109	18914	680	632	0	18413	17385	18533	17659	18835	17457	17726	17874	17777	17703	17625	976	1009	786	959	16024	16266	18903	18939	18942	18817	18111	18865	19028	19121	18146	19014	18976	18981	18997	18932	18609	18759	18614	17936	1107	17807	17767	17162	17764
SAMN04195169	18909	18915	18912	18910	18912	18734	18503	18459	18413	0	18661	470	18513	628	18689	18957	18678	18583	18381	18895	18761	18778	18774	18750	18310	18508	19468	16821	17371	17223	18551	16266	16830	16953	18645	17283	16837	17211	16884	17050	19223	19013	19226	18951	18714	18661	19004	18982	18994
SAMN06309913	18607	18613	18610	18608	18610	19224	17344	17344	17385	18661	0	18714	18219	19026	170	489	18391	18335	18209	296	17634	17666	17646	17629	16813	16953	18860	19160	19316	18995	18223	18957	19045	19128	18746	19238	18998	19232	19171	19379	18663	18868	18666	18384	17608	18311	521	17280	519
SAMN09788313	18913	18919	18916	18914	18916	18850	18574	18579	18533	470	18714	0	18590	538	18752	19010	18759	18708	18589	18902	18808	18827	18821	18797	18431	18571	19504	16832	17372	17244	18562	16276	16847	16949	18689	17306	16877	17209	16855	17065	19248	19018	19249	18955	18761	18615	19057	19016	19051
SAMN10075820	538	542	539	537	540	19084	17737	17706	17659	18513	18219	18590	0	18915	18291	18559	391	122	561	18455	18037	18069	18055	18028	17958	18196	18768	18953	19157	19008	17709	18918	19064	18928	18141	19054	18984	19024	19015	19075	18501	18610	18502	17457	17998	256	18600	18192	18594
SAMN10147601	18923	18929	18926	18924	18926	19278	18778	18837	18835	628	19026	538	18915	0	19011	19055	18958	18920	18914	19054	18795	18814	18808	18784	18641	18661	19527	16772	17346	17171	18571	16206	16844	16933	18696	17277	16824	17148	16827	16984	19240	19040	19243	18958	18748	18930	19068	19019	19058
SAMN10929245	18591	18597	18594	18592	18594	19294	17416	17426	17457	18689	170	18752	18291	19011	0	399	18416	18360	18281	324	17622	17654	17634	17617	16883	16910	18862	19142	19308	18984	18201	18950	19021	19105	18713	19224	18981	19225	19166	19363	18638	18856	18641	18365	17596	18344	431	17254	429
SAMN11582699	18615	18621	18618	18616	18618	19563	17589	17622	17726	18957	489	19010	18559	19055	399	0	18601	18569	18551	321	17615	17647	17627	17610	17034	16956	18853	19113	19292	18984	18205	18968	19027	19118	18731	19234	18988	19200	19156	19358	18618	18815	18621	18385	17589	18598	158	17210	156
SAMN12370801	473	477	474	472	475	19299	17906	17904	17874	18678	18391	18759	391	18958	18416	18601	0	333	940	18606	18070	18102	18088	18061	18179	18313	18816	18982	19177	19040	17738	18946	19105	18972	18199	19076	19011	19052	19046	19113	18524	18596	18525	17450	18031	435	18642	18194	18636
SAMN12374550	422	426	423	421	424	19204	17855	17767	17777	18583	18335	18708	122	18920	18360	18569	333	0	679	18514	18047	18079	18065	18038	18076	18213	18774	18957	19144	19002	17717	18913	19071	18939	18149	19067	18992	19031	19013	19086	18500	18605	18501	17448	18008	348	18610	18187	18604
SAMN12374702	1089	1093	1090	1088	1091	18533	17781	17750	17703	18381	18209	18589	561	18914	18281	18551	940	679	0	18445	18081	18113	18099	18072	17977	18217	18743	18948	19169	19056	17792	18942	19102	18891	18126	19050	18968	19009	18987	19066	18498	18638	18499	17552	18040	807	18592	18210	18586
SAMN12561460	18623	18629	18626	18624	18626	19456	17488	17517	17625	18895	296	18902	18455	19054	324	321	18606	18514	18445	0	17637	17669	17649	17632	16939	16939	18862	19129	19303	18998	18231	18973	19049	19122	18749	19245	19003	19236	19166	19393	18636	18852	18639	18419	17611	18494	307	17256	305
SAMN13941778	18026	18030	18027	18025	18026	19700	306	586	976	18761	17634	18808	18037	18795	17622	17615	18070	18047	18081	17637	0	237	206	157	16266	16228	18912	18900	18847	18737	18063	18851	19013	19069	18073	18997	18906	18913	18906	18876	18549	18706	18554	17873	329	18053	17618	16948	17613
SAMN13941779	18060	18064	18061	18059	18060	19709	539	377	1009	18778	17666	18827	18069	18814	17654	17647	18102	18079	18113	17669	237	0	237	218	16278	16242	18937	18940	18877	18764	18073	18880	19040	19095	18100	19006	18933	18934	18928	18889	18568	18715	18573	17890	362	18087	17650	16974	17645
SAMN13941780	18044	18048	18045	18043	18044	19700	502	588	786	18774	17646	18821	18055	18808	17634	17627	18088	18065	18099	17649	206	237	0	187	16264	16226	18923	18914	18873	18755	18065	18861	19027	19083	18079	18985	18919	18930	18918	18885	18559	18708	18564	17885	343	18071	17630	16947	17625
SAMN13941781	18017	18021	18018	18016	18017	19701	459	569	959	18750	17629	18797	18028	18784	17617	17610	18061	18038	18072	17632	157	218	187	0	16251	16213	18905	18889	18840	18730	18052	18842	19002	19058	18066	18979	18897	18902	18897	18865	18544	18693	18549	17864	310	18044	17613	16936	17608
SAMN14331115	18311	18317	18314	18312	18313	19259	15982	16043	16024	18310	16813	18431	17958	18641	16883	17034	18179	18076	17977	16939	16266	16278	16264	16251	0	276	18720	18552	18852	18503	18096	18494	18653	18625	18118	18625	18761	18799	18547	18770	18325	18212	18330	18233	16220	18111	17078	16980	17070
SAMN14331121	18317	18323	18320	18318	18319	19501	16162	16211	16266	18508	16953	18571	18196	18661	16910	16956	18313	18213	18217	16939	16228	16242	16226	16213	276	0	18717	18539	18846	18481	18062	18478	18661	18624	18128	18624	18771	18773	18534	18777	18313	18210	18318	18235	16182	18230	17000	16944	16992
SAMN14390053	18816	18822	18819	18817	18819	19580	18924	18946	18903	19468	18860	19504	18768	19527	18862	18853	18816	18774	18743	18862	18912	18937	18923	18905	18720	18717	0	19569	19511	19268	18582	19510	19497	19320	18894	19349	19738	19409	19270	19494	18588	18791	18589	18813	18885	18810	18841	18971	18838
SAMN14390084	18934	18940	18937	18935	18937	19380	18912	18977	18939	16821	19160	16832	18953	16772	19142	19113	18982	18957	18948	19129	18900	18940	18914	18889	18552	18539	19569	0	17196	17177	18315	16485	16952	17134	18577	17201	16674	17118	16912	17070	19319	19149	19320	19038	18881	18944	19101	18928	19099
SAMN14390085	19126	19130	19127	19125	19127	19551	18870	18915	18942	17371	19316	17372	19157	17346	19308	19292	19177	19144	19169	19303	18847	18877	18873	18840	18852	18846	19511	17196	0	16773	18353	17164	16345	16046	18206	16845	17156	17039	15853	16927	19277	19225	19278	18793	18826	19173	19282	18924	19274
SAMN14390086	18994	18998	18995	18993	18995	19413	18772	18822	18817	17223	18995	17244	19008	17171	18984	18984	19040	19002	19056	18998	18737	18764	18755	18730	18503	18481	19268	17177	16773	0	18233	16936	16186	16522	18509	16847	17068	17023	16431	17120	19100	19144	19103	18366	18709	19022	18974	18956	18962
SAMN14390087	17722	17726	17723	17721	17722	19273	18050	18103	18111	18551	18223	18562	17709	18571	18201	18205	17738	17717	17792	18231	18063	18073	18065	18052	18096	18062	18582	18315	18353	18233	0	18146	18397	18297	17400	18301	18369	18515	18380	18519	18328	18323	18333	17950	18026	17720	18211	18032	18203
SAMN14390088	18901	18907	18904	18902	18904	19244	18839	18901	18865	16266	18957	16276	18918	16206	18950	18968	18946	18913	18942	18973	18851	18880	18861	18842	18494	18478	19510	16485	17164	16936	18146	0	16890	17058	18441	16904	16290	16970	16729	17017	18922	19000	18927	18729	18818	18926	18966	18877	18958
SAMN14390089	19086	19090	19087	19085	19087	19282	19003	19045	19028	16830	19045	16847	19064	16844	19021	19027	19105	19071	19102	19049	19013	19040	19027	19002	18653	18661	19497	16952	16345	16186	18397	16890	0	16069	18592	16236	17100	16348	15749	16575	18920	18978	18923	18948	18976	19089	19029	18977	19021
SAMN14390090	18929	18933	18930	18928	18930	19218	19076	19121	19121	16953	19128	16949	18928	16933	19105	19118	18972	18939	18891	19122	19069	19095	19083	19058	18625	18624	19320	17134	16046	16522	18297	17058	16069	0	18334	16086	16932	16244	10694	16781	19193	18994	19194	18778	19036	18953	19110	18940	19104
SAMN14390091	18154	18158	18155	18153	18155	19461	18086	18146	18146	18645	18746	18689	18141	18696	18713	18731	18199	18149	18126	18749	18073	18100	18079	18066	18118	18128	18894	18577	18206	18509	17400	18441	18592	18334	0	18271	18729	18496	18494	18794	18484	18667	18487	17643	18052	18178	18729	18235	18724
SAMN14390092	19064	19068	19065	19063	19065	19463	19004	19062	19014	17283	19238	17306	19054	17277	19224	19234	19076	19067	19050	19245	18997	19006	18985	18979	18625	18624	19349	17201	16845	16847	18301	16904	16236	16086	18271	0	16949	16671	16091	16810	19100	18961	19101	18585	18943	19093	19230	18908	19226
SAMN14390093	18980	18986	18983	18981	18982	19410	18907	18963	18976	16837	18998	16877	18984	16824	18981	18988	19011	18992	18968	19003	18906	18933	18919	18897	18761	18771	19738	16674	17156	17068	18369	16290	17100	16932	18729	16949	0	17309	16926	17042	19270	19243	19273	18895	18877	19012	18982	19024	18976
SAMN14390094	19024	19028	19025	19023	19025	19307	18939	19000	18981	17211	19232	17209	19024	17148	19225	19200	19052	19031	19009	19236	18913	18934	18930	18902	18799	18773	19409	17118	17039	17023	18515	16970	16348	16244	18496	16671	17309	0	16385	16656	19063	19258	19066	18769	18871	19054	19200	19001	19192
SAMN14390095	19017	19021	19018	19016	19018	19281	18923	18971	18997	16884	19171	16855	19015	16827	19166	19156	19046	19013	18987	19166	18906	18928	18918	18897	18547	18534	19270	16912	15853	16431	18380	16729	15749	10694	18494	16091	16926	16385	0	16439	18979	18851	18982	18641	18883	19018	19152	18983	19146
SAMN14390096	19069	19075	19072	19070	19072	19317	18878	18948	18932	17050	19379	17065	19075	16984	19363	19358	19113	19086	19066	19393	18876	18889	18885	18865	18770	18777	19494	17070	16927	17120	18519	17017	16575	16781	18794	16810	17042	16656	16439	0	19300	19285	19303	19043	18832	19098	19354	18959	19348
SAMN14390166	18510	18514	18511	18509	18510	19537	18583	18600	18609	19223	18663	19248	18501	19240	18638	18618	18524	18500	18498	18636	18549	18568	18559	18544	18325	18313	18588	19319	19277	19100	18328	18922	18920	19193	18484	19100	19270	19063	18979	19300	0	17877	13	18584	18534	18526	18623	18446	18616
SAMN14390167	18554	18560	18557	18555	18557	19483	18719	18751	18759	19013	18868	19018	18610	19040	18856	18815	18596	18605	18638	18852	18706	18715	18708	18693	18212	18210	18791	19149	19225	19144	18323	19000	18978	18994	18667	18961	19243	19258	18851	19285	17877	0	17884	18460	18671	18592	18827	18649	18817
SAMN14390168	18511	18515	18512	18510	18511	19540	18588	18605	18614	19226	18666	19249	18502	19243	18641	18621	18525	18501	18499	18639	18554	18573	18564	18549	18330	18318	18589	19320	19278	19103	18333	18927	18923	19194	18487	19101	19273	19066	18982	19303	13	17884	0	18589	18539	18527	18626	18451	18619
SAMN14390169	17354	17358	17355	17353	17355	19586	17915	17908	17936	18951	18384	18955	17457	18958	18365	18385	17450	17448	17552	18419	17873	17890	17885	17864	18233	18235	18813	19038	18793	18366	17950	18729	18948	18778	17643	18585	18895	18769	18641	19043	18584	18460	18589	0	17831	17415	18383	18221	18377
SAMN14390365	17987	17991	17988	17986	17987	19665	625	719	1107	18714	17608	18761	17998	18748	17596	17589	18031	18008	18040	17611	329	362	343	310	16220	16182	18885	18881	18826	18709	18026	18818	18976	19036	18052	18943	18877	18871	18883	18832	18534	18671	18539	17831	0	18014	17592	16925	17587
SAMN14487858	466	470	467	465	468	19236	17816	17850	17807	18661	18311	18615	256	18930	18344	18598	435	348	807	18494	18053	18087	18071	18044	18111	18230	18810	18944	19173	19022	17720	18926	19089	18953	18178	19093	19012	19054	19018	19098	18526	18592	18527	17415	18014	0	18639	18222	18633
SAMN15950356	18612	18618	18615	18613	18615	19605	17632	17661	17767	19004	521	19057	18600	19068	431	158	18642	18610	18592	307	17618	17650	17630	17613	17078	17000	18841	19101	19282	18974	18211	18966	19029	19110	18729	19230	18982	19200	19152	19354	18623	18827	18626	18383	17592	18639	0	17208	76
SAMN15950358	18158	18162	18159	18157	18159	19557	17005	17027	17162	18982	17280	19016	18192	19019	17254	17210	18194	18187	18210	17256	16948	16974	16947	16936	16980	16944	18971	18928	18924	18956	18032	18877	18977	18940	18235	18908	19024	19001	18983	18959	18446	18649	18451	18221	16925	18222	17208	0	17204
SAMN15950378	18606	18612	18609	18607	18609	19599	17627	17656	17764	18994	519	19051	18594	19058	429	156	18636	18604	18586	305	17613	17645	17625	17608	17070	16992	18838	19099	19274	18962	18203	18958	19021	19104	18724	19226	18976	19192	19146	19348	18616	18817	18619	18377	17587	18633	76	17204	0
SAMN15950395	18923	18929	18926	18924	18926	19267	18777	18836	18834	610	19021	544	18913	101	19006	19050	18956	18918	18912	19049	18796	18815	18809	18785	18637	18657	19523	16765	17341	17170	18574	16205	16840	16926	18689	17274	16825	17147	16822	16977	19244	19040	19247	18960	18749	18930	19063	19018	19057
SAMN15950444	18190	18194	18191	18189	18191	19569	17085	17103	17238	19010	17336	19042	18222	19047	17310	17268	18226	18217	18238	17314	17026	17053	17026	17015	17023	16989	18984	18983	18976	18978	18081	18901	19023	18940	18266	18942	19042	19023	18987	18987	18470	18682	18475	18263	17004	18254	17266	250	17262
SAMN15950451	18636	18642	18639	18637	18639	19619	17657	17686	17794	19020	581	19077	18624	19084	491	216	18666	18634	18616	367	17643	17675	17655	17638	17102	17024	18864	19133	19306	18998	18231	18982	19057	19138	18742	19258	19002	19220	19172	19374	18638	18843	18641	18403	17617	18663	160	17226	154
SAMN17153928	974	978	975	973	976	18738	17768	17741	17694	18402	18235	18610	520	18935	18307	18577	741	638	369	18471	18072	18104	18086	18063	17964	18204	18750	18970	19167	19049	17737	18945	19102	18920	18159	19063	18999	19026	19017	19074	18505	18639	18506	17548	18033	672	18618	18232	18612
SAMN17265727	622	626	623	621	624	19088	17731	17704	17657	18505	18212	18582	168	18907	18284	18552	391	286	719	18448	18035	18067	18049	18026	17959	18197	18764	18956	19152	19000	17699	18910	19056	18928	18145	19048	18981	19016	19006	19072	18499	18600	18500	17450	17996	320	18593	18203	18587
SAMN17814475	18588	18594	18591	18589	18591	19148	17323	17284	17315	18587	144	18686	18145	18994	218	565	18360	18263	18135	382	17623	17653	17635	17618	16749	16989	18872	19148	19309	18998	18224	18947	19023	19105	18728	19217	18989	19217	19158	19355	18636	18852	18639	18361	17597	18292	597	17275	591
SAMN17814476	18606	18612	18609	18607	18609	19026	17383	17344	17375	18479	268	18699	18163	19007	342	687	18376	18281	18013	506	17683	17713	17695	17678	16767	17009	18858	19147	19311	19030	18240	18960	19054	19095	18727	19225	19002	19231	19164	19361	18640	18874	18643	18389	17657	18310	719	17302	713
SAMN17814485	19178	19182	19179	19177	19179	19011	18747	18711	18624	16033	18845	16096	18726	16420	18919	19190	18935	18844	18718	19081	19045	19072	19055	19032	18461	18701	19855	17215	17316	17219	18705	14289	16920	17128	18853	17087	17017	17360	16934	17313	19207	19553	19212	19150	19004	18872	19234	18991	19220
SAMN17815024	18622	18628	18625	18623	18625	18639	17395	17356	17387	18487	647	18709	18179	19017	721	1062	18392	18297	17626	885	17695	17725	17707	17690	16787	17029	18861	19168	19327	19038	18236	18983	19086	19078	18697	19246	18994	19253	19169	19372	18660	18884	18663	18429	17671	18326	1096	17366	1090
SAMN17815044	18623	18629	18626	18624	18626	18640	17396	17357	17388	18488	648	18710	18180	19018	722	1063	18393	18298	17627	886	17696	17726	17708	17691	16788	17030	18862	19169	19328	19039	18237	18984	19087	19079	18698	19247	18995	19254	19170	19373	18661	18885	18664	18430	17672	18327	1097	17367	1091
SAMN17815070	18588	18594	18591	18589	18591	19148	17323	17284	17315	18587	144	18686	18145	18994	218	565	18360	18263	18135	382	17623	17653	17635	17618	16749	16989	18872	19148	19309	18998	18224	18947	19023	19105	18728	19217	18989	19217	19158	19355	18636	18852	18639	18361	17597	18292	597	17275	591
SAMN17815073	18636	18642	18639	18637	18639	18748	17407	17464	17495	18594	758	18818	18287	19010	832	955	18500	18405	17734	802	17695	17725	17707	17690	16778	17020	18862	19138	19327	19036	18227	18980	19075	19069	18689	19240	18980	19237	19152	19346	18642	18852	18645	18452	17671	18434	989	17334	983
SAMN17815084	18591	18597	18594	18592	18594	19204	17332	17342	17373	18645	92	18702	18201	19010	162	509	18375	18319	18191	326	17632	17664	17644	17627	16807	16955	18857	19154	19314	18993	18221	18951	19039	19120	18735	19232	18996	19228	19161	19371	18653	18862	18656	18371	17606	18295	541	17274	535
[truncated: 13 more columns]
